# Supplementary material for: Deciphering the Gene Regulatory Landscape Encoded in DNA Biophysical Features
Source: iScience. 2019 Oct 31;21:638–49. doi: 10.1016/j.isci.2019.10.055 (PMC6889597; doi:10.1016/j.isci.2019.10.055)
Supplement: Data S1. Details on DNA Sequences Analyzed by AFM, Related to Figures 1 and S1 [file mmc2.zip]

Archive with 28 entries (28 files):
- Supplementary folder 1/pUC57_702501-1.txt
- Supplementary folder 1/pUC57_702501-1.xdna
- Supplementary folder 1/pUC57_702501-1_PCR.xdna
- Supplementary folder 1/pUC57_702501-10.txt
- Supplementary folder 1/pUC57_702501-10.xdna
- Supplementary folder 1/pUC57_702501-10_PCR.xdna
- Supplementary folder 1/pUC57_702501-2.txt
- Supplementary folder 1/pUC57_702501-2.xdna
- Supplementary folder 1/pUC57_702501-2_PCR.xdna
- Supplementary folder 1/pUC57_702501-3.txt
- Supplementary folder 1/pUC57_702501-3.xdna
- Supplementary folder 1/pUC57_702501-3_PCR.xdna
- Supplementary folder 1/pUC57_702501-4.txt
- Supplementary folder 1/pUC57_702501-4.xdna
- Supplementary folder 1/pUC57_702501-4_PCR.xdna
- Supplementary folder 1/pUC57_702501-5.txt
- Supplementary folder 1/pUC57_702501-5.xdna
- Supplementary folder 1/pUC57_702501-5_PCR.xdna
- Supplementary folder 1/pUC57_702501-7.txt
- Supplementary folder 1/pUC57_702501-7.xdna
- Supplementary folder 1/pUC57_702501-7_PCR.xdna
- Supplementary folder 1/pUC57_702501-8.txt
- Supplementary folder 1/pUC57_702501-8.xdna
- Supplementary folder 1/pUC57_702501-8_PCR.xdna
- Supplementary folder 1/pUC57_702501-9.txt
- Supplementary folder 1/pUC57_702501-9.xdna
- Supplementary folder 1/pUC57_702501-9_PCR.xdna
- Supplementary folder 1/Sequences for AFM analysis.docx
