# Supplementary material for: Deciphering the Gene Regulatory Landscape Encoded in DNA Biophysical Features
Source: iScience. 2019 Oct 31;21:638–49. doi: 10.1016/j.isci.2019.10.055 (PMC6889597; doi:10.1016/j.isci.2019.10.055)
Supplement: Data S1. Details on DNA Sequences Analyzed by AFM, Related to Figures 1 and S1 [file mmc2.zip › Supplementary folder 1/pUC57_702501-1.txt]

> [pUC57_702501-1]  - 3716 bp
tcgcgcgtttcggtgatgacggtgaaaacctctgacacatgcagctcccggagacggtcacagcttgtctgtaagcggat
gccgggagcagacaagcccgtcagggcgcgtcagcgggtgttggcgggtgtcggggctggcttaactatgcggcatcaga
gcagattgtactgagagtgcaccatatgcggtgtgaaataccgcacagatgcgtaaggagaaaataccgcatcaggcgcc
attcgccattcaggctgcgcaactgttgggaagggcgatcggtgcgggcctcttcgctattacgccagctggcgaaaggg
ggatgtgctgcaaggcgattaagttgggtaacgccagggttttcccagtcacgacgttgtaaaacgacggccagtgaatt
cgagctcggtacctcgcgaatgcatctagatatcggatcccgggcccgtcgactgcagaggcctgcatgcaagcttTTAA
AATAAATACTTCTAAAACTTCTCAACTTTTGTCTATAAGATGTCATGTCAGTATTGTTTTTCTTCATTGTTTTAGCAAAT
ATAATAACATCTAATGTATCTATGATTGCCAAATTATTGAATGACATTTTTTAATGGTACTTACTTGATTAAAATAAATT
ACATTCAATGTGTTTCCAAATTTTAAAATAATCTATACATATCAAACTTTTTGAAATGCATAGAATTATGTTAAGAAAAT
TTTCTATTATAATTAAATAATATGCATAAATCATATATTTAAATCATACAATTGATTATATAATTCTATAAAAAAAGCCT
TGGCCTTTTTAAAGAAACTTAATTATTATTATTTTTTGCTACATCAGCTGTTGTGCTTTAATTTTTCTATCCTAAATTTC
TAGAATATTATTATACACTATGTAATAATTATATATGATTATGATTGAAGTTCAAATGATTTAAACTTTTAAGATTCAAT
ATAAGGCATTAACTTTTTTGTTGTTTTTATCATAATGCTATACTGAACTGAACTGAAACGTTGTTTTACTGTAGGGTGGC
ATATTTAGACTAATTCATGACATCTTAGCAAAACTAAGAAACATTGTTATATAGACCTTCAATATACTAGATAACAGTAC
AATATGTTCACTTTATTTTTTATTTTCTGAATAACAAAAATTGAATTAATGCCATCATGTCAGGTTTTGATAGTTTTTGA
CAGTAAATAAGACAGTAAAATATAACTATGAAATATATTCTGAAGCATTTGGTTGTGTACTTTAACCTTTTTAGTATTCT
GTATTTCAACAGATGGTCATTCTAGCTCTTCTCAACAGGGGTTTGAGTTTTTAAATAGGAGAGAAATGTCCATCCAATCA
AATTCAGCGTTCCGAAAAGGTCAATTAGTATAGTACATGGCAGCTATTCTCAGAATGTATTCAACATTAGCAATCTGACA
GGTTATTGTTTTGACACAATGTAAGACAACTTTCCAAAGCTTggcgtaatcatggtcatagctgtttcctgtgtgaaatt
gttatccgctcacaattccacacaacatacgagccggaagcataaagtgtaaagcctggggtgcctaatgagtgagctaa
ctcacattaattgcgttgcgctcactgcccgctttccagtcgggaaacctgtcgtgccagctgcattaatgaatcggcca
acgcgcggggagaggcggtttgcgtattgggcgctcttccgcttcctcgctcactgactcgctgcgctcggtcgttcggc
tgcggcgagcggtatcagctcactcaaaggcggtaatacggttatccacagaatcaggggataacgcaggaaagaacatg
tgagcaaaaggccagcaaaaggccaggaaccgtaaaaaggccgcgttgctggcgtttttccataggctccgcccccctga
cgagcatcacaaaaatcgacgctcaagtcagaggtggcgaaacccgacaggactataaagataccaggcgtttccccctg
gaagctccctcgtgcgctctcctgttccgaccctgccgcttaccggatacctgtccgcctttctcccttcgggaagcgtg
gcgctttctcatagctcacgctgtaggtatctcagttcggtgtaggtcgttcgctccaagctgggctgtgtgcacgaacc
ccccgttcagcccgaccgctgcgccttatccggtaactatcgtcttgagtccaacccggtaagacacgacttatcgccac
tggcagcagccactggtaacaggattagcagagcgaggtatgtaggcggtgctacagagttcttgaagtggtggcctaac
tacggctacactagaagaacagtatttggtatctgcgctctgctgaagccagttaccttcggaaaaagagttggtagctc
ttgatccggcaaacaaaccaccgctggtagcggtggtttttttgtttgcaagcagcagattacgcgcagaaaaaaaggat
ctcaagaagatcctttgatcttttctacggggtctgacgctcagtggaacgaaaactcacgttaagggattttggtcatg
agattatcaaaaaggatcttcacctagatccttttaaattaaaaatgaagttttaaatcaatctaaagtatatatgagta
aacttggtctgacagttaccaatgcttaatcagtgaggcacctatctcagcgatctgtctatttcgttcatccatagttg
cctgactccccgtcgtgtagataactacgatacgggagggcttaccatctggccccagtgctgcaatgataccgcgagac
ccacgctcaccggctccagatttatcagcaataaaccagccagccggaagggccgagcgcagaagtggtcctgcaacttt
atccgcctccatccagtctattaattgttgccgggaagctagagtaagtagttcgccagttaatagtttgcgcaacgttg
ttgccattgctacaggcatcgtggtgtcacgctcgtcgtttggtatggcttcattcagctccggttcccaacgatcaagg
cgagttacatgatcccccatgttgtgcaaaaaagcggttagctccttcggtcctccgatcgttgtcagaagtaagttggc
cgcagtgttatcactcatggttatggcagcactgcataattctcttactgtcatgccatccgtaagatgcttttctgtga
ctggtgagtactcaaccaagtcattctgagaatagtgtatgcggcgaccgagttgctcttgcccggcgtcaatacgggat
aataccgcgccacatagcagaactttaaaagtgctcatcattggaaaacgttcttcggggcgaaaactctcaaggatctt
accgctgttgagatccagttcgatgtaacccactcgtgcacccaactgatcttcagcatcttttactttcaccagcgttt
ctgggtgagcaaaaacaggaaggcaaaatgccgcaaaaaagggaataagggcgacacggaaatgttgaatactcatactc
ttcctttttcaatattattgaagcatttatcagggttattgtctcatgagcggatacatatttgaatgtatttagaaaaa
taaacaaataggggttccgcgcacatttccccgaaaagtgccacctgacgtctaagaaaccattattatcatgacattaa
cctataaaaataggcgtatcacgaggccctttcgtc
